# Supplementary material for: Computed Tomography–Based Evaluation of Airway Remodeling for Distinguishing Asthma–Chronic Obstructive Pulmonary Disease Overlap From Asthma and Chronic Obstructive Pulmonary Disease
Source: Can Respir J. 2026 May 30;2026:4348540. doi: 10.1155/carj/4348540 (PMC13239247; doi:10.1155/carj/4348540)
Supplement: Supplementary file 1 — Supporting Information Additional file 1: Detailed measurement procedures of CT parameters and pulmonary function test. [file CARJ-2026-4348540-s001.zip]

Archive with 2 entries (2 files):
- FigureS1.pdf
- Supplementary material.docx
